# Supplementary material for: Pilot study for three-dimensional assessment of laminar pore structure in patients with glaucoma, as measured with swept source optical coherence tomography
Source: PLoS One. 2018 Nov 21;13(11):e0207600. doi: 10.1371/journal.pone.0207600 (PMC6248986; doi:10.1371/journal.pone.0207600)
Supplement: S1 File — contains the calculated data of average cross-sectional area, volume, degree of true sphericity, first principal value (P1) of the 3D structure data, second principal value (P2) of the 3D structure data, andthird principal value (P3) of the 3D structure data. (XLSX) [file pone.0207600.s001.xlsx]

## Sheet: LC Pore quantified 3D parameter
Label	Subject	Pore ID	Cross-sectional area	3D volume (adjusted to the average thickness of the LC)	First principal value (P1)	Second principal value (P2)	Third principal value (P3)	Degree of true sphericity
Glaucoma	Glaucoma-1	1	1540.97	2537.48	0.0299717	0.0129738	0.00706524	0.230562
Glaucoma	Glaucoma-1	2	686.445	1130.35	0.0290061	0.00783123	0.00603695	0.241711
Glaucoma	Glaucoma-1	3	1497.99	2466.71	0.0347215	0.00856229	0.00676128	0.235166
Glaucoma	Glaucoma-1	4	914.191	1505.38	0.0352764	0.00845674	0.00654797	0.22592
Glaucoma	Glaucoma-1	5	1127.18	1856.1	0.0346619	0.0072431	0.00583885	0.244848
Glaucoma	Glaucoma-1	6	1218.92	2007.17	0.0258931	0.00919355	0.00602086	0.26628
Glaucoma	Glaucoma-1	7	1097.67	1807.51	0.0288368	0.0114493	0.00501736	0.26458
Glaucoma	Glaucoma-1	8	1146.43	1887.8	0.0373381	0.0106111	0.00569832	0.251692
Glaucoma	Glaucoma-1	9	1010.42	1663.84	0.029595	0.00873621	0.00522989	0.262744
Glaucoma	Glaucoma-1	10	1115.63	1837.09	0.0316787	0.00717698	0.00658112	0.251929
Glaucoma	Glaucoma-1	11	997.591	1428.33	0.0300838	0.00858734	0.00621016	0.249517
Glaucoma	Glaucoma-1	12	749.316	1072.85	0.0301598	0.0070981	0.00389249	0.254892
Glaucoma	Glaucoma-1	13	628.065	899.249	0.0262926	0.00722957	0.00461622	0.256908
Glaucoma	Glaucoma-1	14	916.115	1311.67	0.0361647	0.00789742	0.00715017	0.258807
Glaucoma	Glaucoma-1	15	1045.71	1497.22	0.0315362	0.00915067	0.00625557	0.259012
Glaucoma	Glaucoma-1	16	762.146	1091.22	0.0298888	0.00955306	0.00503726	0.252465
Glaucoma	Glaucoma-1	17	520.287	744.937	0.0232539	0.00774791	0.00416637	0.254371
Glaucoma	Glaucoma-1	18	678.747	971.815	0.0288363	0.0079967	0.00507324	0.290952
Glaucoma	Glaucoma-1	19	615.876	881.797	0.0279195	0.00918871	0.006291	0.286913
Glaucoma	Glaucoma-1	20	678.105	970.894	0.0275504	0.00948301	0.00660422	0.293605
Glaucoma	Glaucoma-2	1	1141.57	1027.13	0.0260065	0.00749097	0.00539352	0.286985
Glaucoma	Glaucoma-2	2	860.156	663.963	0.0257859	0.00704462	0.00415175	0.283468
Glaucoma	Glaucoma-2	3	1038.32	1093.15	0.0261199	0.00820472	0.00469469	0.282863
Glaucoma	Glaucoma-2	4	1200.05	1293.07	0.0352399	0.00740054	0.00632919	0.253841
Glaucoma	Glaucoma-2	5	1067.82	937.251	0.0281645	0.00737398	0.0042778	0.288461
Glaucoma	Glaucoma-2	6	814.679	656.627	0.028735	0.00546589	0.00323834	0.309646
Glaucoma	Glaucoma-2	7	1311.18	1317.84	0.0289177	0.0075573	0.00554802	0.307916
Glaucoma	Glaucoma-2	8	1118.29	879.476	0.0197875	0.00810513	0.00427219	0.32142
Glaucoma	Glaucoma-2	9	1346.71	1284.82	0.0274735	0.00938325	0.00497399	0.271081
Glaucoma	Glaucoma-2	10	883.413	704.314	0.0252336	0.00672344	0.00451342	0.293454
Glaucoma	Glaucoma-2	11	950.369	1112.76	0.0303486	0.0113644	0.00641952	0.24266
Glaucoma	Glaucoma-2	12	966.797	708.386	0.0206949	0.00698726	0.00530714	0.275119
Glaucoma	Glaucoma-2	13	1190.42	1033.83	0.0196194	0.00679133	0.00603405	0.304682
Glaucoma	Glaucoma-2	14	1381.74	1575.6	0.0320052	0.00908446	0.00647066	0.242014
Glaucoma	Glaucoma-2	15	968.667	994.858	0.0236769	0.00871741	0.00433658	0.302384
Glaucoma	Glaucoma-2	16	1283.2	1117.63	0.0258982	0.00796582	0.00479796	0.288133
Glaucoma	Glaucoma-2	17	1203.84	1307.64	0.0316035	0.00660418	0.00445121	0.307255
Glaucoma	Glaucoma-2	18	1024.53	1148.81	0.0300193	0.00692531	0.00561189	0.282369
Glaucoma	Glaucoma-2	19	1687.68	1833.81	0.026596	0.00846468	0.00671982	0.314069
Glaucoma	Glaucoma-2	20	1019.16	1036.75	0.0291716	0.0085261	0.00438027	0.294593
Glaucoma	Glaucoma-3	1	1053.63	899.652	0.0249692	0.00718225	0.00466559	0.26069
Glaucoma	Glaucoma-3	2	956.524	762.089	0.0231691	0.00843131	0.00408673	0.286862
Glaucoma	Glaucoma-3	3	1394.72	870.304	0.0206323	0.0080609	0.00443991	0.297655
Glaucoma	Glaucoma-3	4	915.608	865.72	0.0238092	0.009993	0.00466057	0.277421
Glaucoma	Glaucoma-3	5	764.266	544.744	0.022769	0.00818858	0.00417125	0.291199
Glaucoma	Glaucoma-3	6	841.9	655.707	0.0238888	0.00570879	0.00395389	0.311046
Glaucoma	Glaucoma-3	7	957.031	797.857	0.0238418	0.00684649	0.00651417	0.275997
Glaucoma	Glaucoma-3	8	974.198	957.427	0.0273025	0.00996628	0.004806	0.24524
Glaucoma	Glaucoma-3	9	1102.01	1176.61	0.0316022	0.00861321	0.00474322	0.262752
Glaucoma	Glaucoma-3	10	1450.2	1133.5	0.0237099	0.0080359	0.00415527	0.282189
Glaucoma	Glaucoma-3	11	1241.93	937.369	0.0199327	0.00716504	0.00445004	0.294786
Glaucoma	Glaucoma-3	12	1034.99	648.946	0.0183001	0.00920787	0.00545362	0.319463
Glaucoma	Glaucoma-3	13	1342.89	601.202	0.0168827	0.00679647	0.00400344	0.341581
Glaucoma	Glaucoma-3	14	1130.54	904.236	0.0197748	0.00722028	0.00441592	0.332925
Glaucoma	Glaucoma-3	15	897.302	842.85	0.0232197	0.00840197	0.00512132	0.280062
Glaucoma	Glaucoma-3	16	1045.27	969.524	0.0239683	0.00687675	0.00496708	0.282574
Glaucoma	Glaucoma-3	17	2094.73	1797.76	0.0244217	0.00797428	0.0059056	0.29253
Glaucoma	Glaucoma-3	18	1086.84	979.265	0.0229417	0.0096167	0.00444691	0.296351
Glaucoma	Glaucoma-3	19	636.208	614.845	0.0235704	0.00817269	0.00479132	0.277496
Glaucoma	Glaucoma-3	20	959.709	643.098	0.0226083	0.0062287	0.00434066	0.295873
Glaucoma	Glaucoma-4	1	1661.03	1925.47	0.0224351	0.00716661	0.00655923	0.27009
Glaucoma	Glaucoma-4	2	1282.68	1675.38	0.0323677	0.0155893	0.00516604	0.247466
Glaucoma	Glaucoma-4	3	1152.62	1580.44	0.0302171	0.0111265	0.00526526	0.256774
Glaucoma	Glaucoma-4	4	1908.65	1845.58	0.0225759	0.0100152	0.0049047	0.276159
Glaucoma	Glaucoma-4	5	1079.8	693.54	0.0166163	0.00538256	0.00420011	0.3416
Glaucoma	Glaucoma-4	6	1052.46	1079.09	0.0224666	0.0103851	0.00422766	0.305008
Glaucoma	Glaucoma-4	7	1108.34	1121.94	0.0210294	0.00598084	0.00474264	0.311953
Glaucoma	Glaucoma-4	8	1162.64	1390.56	0.0281152	0.0105209	0.00544019	0.279909
Glaucoma	Glaucoma-4	9	987.891	965.631	0.0243607	0.00887321	0.00410453	0.297814
Glaucoma	Glaucoma-4	10	1241.32	1295.61	0.0331754	0.00873553	0.0046302	0.264993
Glaucoma	Glaucoma-4	11	1090.64	1226.96	0.0249819	0.00817849	0.00522911	0.25731
Glaucoma	Glaucoma-4	12	1134.26	1062.54	0.0209332	0.00750745	0.00443856	0.306363
Glaucoma	Glaucoma-4	13	1558.8	1693.02	0.0268868	0.00755212	0.00597868	0.281109
Glaucoma	Glaucoma-4	14	985.193	530.699	0.010914	0.00490546	0.0038503	0.396752
Glaucoma	Glaucoma-4	15	1066.3	720.076	0.0143156	0.0066092	0.00494678	0.336155
Glaucoma	Glaucoma-4	16	1381.29	1416.34	0.0242198	0.00699394	0.0049782	0.262534
Glaucoma	Glaucoma-4	17	1215.14	1313.14	0.0250821	0.00705448	0.00606201	0.295473
Glaucoma	Glaucoma-4	18	1571.95	1208.82	0.0161608	0.0105003	0.00717996	0.289957
Normal	Normal-1	1	1462.65	1444.69	0.0365152	0.00984888	0.00702215	0.298507
Normal	Normal-1	2	2387.58	2806.59	0.0408869	0.0116961	0.00758374	0.311089
Normal	Normal-1	3	2333.27	2647.98	0.0397981	0.0126328	0.0113002	0.382462
Normal	Normal-1	4	2018.2	1766.06	0.0357815	0.0127437	0.0080181	0.278908
Normal	Normal-1	5	1980.86	1723.5	0.0354441	0.0115916	0.00977718	0.265914
Normal	Normal-1	6	1746.45	1677.28	0.0323098	0.0109676	0.00639837	0.292443
Normal	Normal-1	7	1992.42	2288.14	0.035151	0.0107769	0.00700335	0.277725
Normal	Normal-1	8	2203.28	2380.45	0.0349631	0.0106312	0.00841591	0.307999
Normal	Normal-1	9	1211.16	1486.13	0.0391415	0.00983635	0.00653291	0.285079
Normal	Normal-1	10	1293.95	631.379	0.0153144	0.00666687	0.00583831	0.285452
Normal	Normal-2	1	1325.27	1710.84	0.0473054	0.00995112	0.00718802	0.263309
Normal	Normal-2	2	1641.64	1729.61	0.0354151	0.00877836	0.00708096	0.303269
Normal	Normal-2	3	1804.1	2487.9	0.0441038	0.0127678	0.00974668	0.307508
Normal	Normal-2	4	1218.18	1032.54	0.0250462	0.0188172	0.00598235	0.303761
Normal	Normal-2	5	1966.31	2458.51	0.0396056	0.0086187	0.00820474	0.323599
Normal	Normal-2	6	1349.02	1593.3	0.0391491	0.0100118	0.00599304	0.296092
Normal	Normal-2	7	1345.25	1665.94	0.0372453	0.0113308	0.00576501	0.259672
Normal	Normal-2	8	1164.38	1342.71	0.0345384	0.00752081	0.00581055	0.257948
Normal	Normal-2	9	1447.33	1227.62	0.0257424	0.0121779	0.0072983	0.283163
Normal	Normal-2	10	1147.24	1389.24	0.042116	0.00980827	0.00601082	0.268573
Normal	Normal-2	11	1851.71	1831.11	0.0352378	0.0104487	0.00855483	0.282483
Normal	Normal-2	12	811.832	773.838	0.0361258	0.0101456	0.00513579	0.296131
Normal	Normal-2	13	1940.7	1630.16	0.024454	0.0108495	0.00754382	0.283256
Normal	Normal-2	14	1342.26	1279.23	0.0344651	0.0104563	0.00814975	0.280743
Normal	Normal-2	15	1749.47	2029.07	0.0370863	0.0108151	0.00566816	0.266814
Normal	Normal-2	16	1506.16	1486.19	0.0357126	0.0105214	0.0058431	0.294241
Normal	Normal-2	17	1061.85	1205.75	0.041384	0.00695003	0.00485464	0.290375
Normal	Normal-2	18	1862.41	1894.85	0.0367809	0.0121185	0.0116222	0.299417
Normal	Normal-2	19	787.5	497.144	0.0205892	0.00620708	0.005223	0.225969
Normal	Normal-2	20	2274.25	2635.7	0.0432656	0.0146441	0.00832515	0.291325
Normal	Normal-3	1	1819.72	1901.1	0.0404895	0.00733694	0.00560182	0.247771
Normal	Normal-3	2	1174.54	802.455	0.0277994	0.00690851	0.00377287	0.254744
Normal	Normal-3	3	996.808	362.997	0.0174572	0.00407979	0.00382985	0.221262
Normal	Normal-3	4	1576.02	1612.01	0.0401358	0.008733	0.0044277	0.206055
Normal	Normal-3	5	1774.55	1612.79	0.0396173	0.00966553	0.00531004	0.219448
Normal	Normal-3	6	1988.53	1807.29	0.0364696	0.00913263	0.00711117	0.221788
Normal	Normal-3	7	1485.24	998.951	0.033891	0.0100072	0.00353102	0.231915
Normal	Normal-3	8	2164.92	2445.19	0.0392752	0.00947803	0.00846456	0.230875
Normal	Normal-3	9	1526.87	1279.74	0.0369382	0.00807813	0.00427717	0.211899
Normal	Normal-3	10	1323.47	993.505	0.0328934	0.0086145	0.00340658	0.233358
Normal	Normal-3	11	1819.55	1321.82	0.0279026	0.0109426	0.00438791	0.320346
Normal	Normal-3	12	1495.93	1320.79	0.0402459	0.00793026	0.0048989	0.226675
Normal	Normal-3	13	1870.37	1928.47	0.0453054	0.00762957	0.00551528	0.236518
Normal	Normal-3	14	1341.25	1121.1	0.0330702	0.0111105	0.00453867	0.198828
Normal	Normal-3	15	2177.55	2099.1	0.038016	0.00833053	0.00520219	0.255204
Normal	Normal-3	16	1380.81	904.036	0.0294898	0.00721274	0.00442053	0.213993
Normal	Normal-3	17	1787.11	1828.3	0.0488646	0.0102121	0.00346021	0.216188
Normal	Normal-3	18	1343.03	1319.49	0.0412576	0.00903392	0.00594291	0.22451
Normal	Normal-3	19	1609.59	1709.54	0.0474906	0.00781739	0.00618219	0.244483
Normal	Normal-3	20	2570.55	2055.64	0.0298296	0.0118585	0.0059064	0.224532
Normal	Normal-3	21	1155.7	667.523	0.025795	0.00821496	0.00563165	0.220814
Normal	Normal-4	1	1049.39	1083.43	0.0265673	0.0110788	0.00502688	0.219748
Normal	Normal-4	2	1253.36	1554.33	0.0330636	0.00683288	0.00554939	0.240819
Normal	Normal-4	3	1702.54	2123.72	0.0294996	0.00794479	0.00560527	0.236902
Normal	Normal-4	4	1584.39	2282.14	0.0475109	0.0102049	0.00462422	0.23388
Normal	Normal-4	5	1252.44	1630.73	0.0353954	0.00731238	0.00551797	0.210613
Normal	Normal-4	6	1182.02	1183.54	0.0299037	0.0082372	0.0041775	0.25881
Normal	Normal-4	7	1354.46	973.467	0.0207235	0.00855385	0.00506352	0.235251
Normal	Normal-4	8	1714.71	2241.7	0.0378864	0.0118245	0.0087387	0.221925
Normal	Normal-4	9	945.981	1349.27	0.0377027	0.0101389	0.00436638	0.269314
Normal	Normal-4	10	1384.71	1764.77	0.0379675	0.0101572	0.0066894	0.18226
